# Supplementary material for: Factors associated with Covid-19 vaccine acceptance among persons with disabilities: A cross-sectional study in Ghana
Source: PLOS Glob Public Health. 2024 Mar 14;4(3):e0002822. doi: 10.1371/journal.pgph.0002822 (PMC10939259; doi:10.1371/journal.pgph.0002822)
Supplement: S1 Data — (DO) [file pgph.0002822.s001.do]

cd"C:\Users\Administrator\Desktop\Goddey"
use COVID, clear

set more off
/*
use knowledge_covid, clear
sort ID, stable
by ID: gen seqnum=_n
merge 1:1 ID using knowledge_covid
*/

drop var40
drop seqnum
drop _merge

recode Q1_11_Kn (0/4=1 "Low") (5/8=2 "Average") (9/max=3 "High"), gen (know_level)

tab know_level
recode know_level (3=1 "High") (2=2 "Average") (1=3 "Low"), gen (know)

recode Age (min/35=1 "min/35") (36/50=2 "36/50") (51/65=3 "51/65") ///
(66/80=4 "66/80")(81/max=5 "81/max"), gen (age)

recode Q12_Vacc (1/2=1 "Disagree") (3=2 "Not sure") (4/5=3 "Agree"), gen (per1)
recode Q13_Men_ (1/2=1 "Disagree") (3=2 "Not sure") (4/5=3 "Agree"), gen (per2)
recode Q14_Vacc (1/2=1 "Disagree") (3=2 "Not sure") (4/5=3 "Agree"), gen (per3)
recode Q15_Doub (1/2=1 "Disagree") (3=2 "Not sure") (4/5=3 "Agree"), gen (per4)
recode Q16_Vacc (1/2=1 "Disagree") (3=2 "Not sure") (4/5=3 "Agree"), gen (per5)
recode Q17_Vacc (1/2=1 "Disagree") (3=2 "Not sure") (4/5=3 "Agree"), gen (per6)
recode Q18_Vacc (1/2=1 "Disagree") (3=2 "Not sure") (4/5=3 "Agree"), gen (per7)


label define know1 1 "yes" 2 "No"
label values viral_infection know1
label values transmit_contact know1
label values epidemic_WHO know1
label values dont_affect_child know1
label values fever_symptoms know1
label values incubation_1month know1
label values not_curable know1
label values elderly_more_risk know1
label values crowded_place_risky know1
label values wash_hand_help know1
label values not_pregnant know1


* DESCRIPTIVE ANALYSIS


*			OBJECTIVE
*			==========

* Knowledege of PWDs on covid-19
tab viral_infection
tab transmit_contact
tab epidemic_WHO
tab dont_affect_child
tab fever_symptoms
tab incubation_1month
tab not_curable
tab elderly_more_risk
tab crowded_place_risky
tab wash_hand_help
tab not_pregnant

*Factors influencing PWDs knowledge on covid-19
*Chi-square test of assocition
*================================================
tab age know, row chi
tab Gender know, row chi
tab Impair_T know, row chi
ta Edu_Leve know, row chi
tab Marrital know, row chi
tab Employme know, row chi
tab Income know, row chi
tab Religion know, row chi


*			OBJECTIVE 2
*			============
* Perception 

tab per1
tab per2
tab per3
tab per4
tab per5
tab per6
tab per7


* 		OBJECTIVE 3

*PERCEIVED SUSCEPTIBILITY TO COVID-19
*=====================================
tab Q19_Grea
tab Q20_Phys
tab Q21_LowC
tab Q22_Good 
tab Q23_GetC

*PERCEIVED SEVERITY TO COVID-19
*===============================
tab Q24_Thou
tab Q25_Feel
tab Q26_Care
tab Q27_Hear
tab Q28_Fina
tab Q29_Covi
tab Q30_Covi

*PERCEIVED BENEFIT TO ACCEPTING A COVID-19 VACCINE
*=================================================
tab Q31_LotT
tab Q32_Covi
tab Q33_Covi
tab Q34_Norm

*CUES TO ACTION
*===============
tab Q35_Acce
tab Q36_Take
tab Q37_Take
tab Q38_Take
tab Q39_Edu_


*				OBJECTIVE 4
*				============
tab Q40_Covi
codebook Q40_Covi
recode Q40_Covi (2=0 "No") (1=1 "Yes"), gen (will_accept)
tab will_accept

*		LOGISTIC REGRESSION
*=============================
* Factors influencing PWDs willingness to accept COVID-19 vaccine
*=================================================================
*		Univariate analysis
*		=====================
logit will_accept i. age, or
logit will_accept i. Gender, or
logit will_accept i. Impair_T, or
logit will_accept i. Edu_Leve, or
logit will_accept i. Marrital, or
logit will_accept i. Employme, or
logit will_accept i. Income, or
logit will_accept i. Religion, or
logit will_accept Q1_11_Kn, or
logit will_accept i. know, or


* Multivariable logistic regression of factors influencing PWDs ///
* willingness to accept Covid-19 vaccine
* =================================================================
logit will_accept i. age, or
estat ic
logit will_accept i. age i. Gender, or
estat ic
*logit will_accept  i. Gender i. age i. Employme, or
estat ic
logit will_accept  i. Gender i. age i. Religion i. know i. Employme ///
, or
estat ic


*		FINAL MODEL
*		===========
logit will_accept i. age i. Religion i. know i. Employme, or


***PERCEIVED SUSCEPTIBILITY

recode  Q19_Grea (1/2=1 "Unlikely") (3=2 "unsure") (4/5=3 "likely"), gen (su19)
recode Q20_Phys (1/2=1 "Unlikely") (3=2 "unsure") (4/5=3 "likely"), gen (su20)
recode Q21_LowC (1/2=1 "Unlikely") (3=2 "unsure") (4/5=3 "likely"), gen (su21)
recode Q22_Good (1/2=1 "Unlikely") (3=2 "unsure") (4/5=3 "likely"), gen (su22)
recode Q23_GetC (1/2=1 "Unlikely") (3=2 "unsure") (4/5=3 "likely"), gen (su23)

****** PERCEIVED SEVERITY

recode Q24_Thou (1/2=1 "disagree") (3=2 "not sure") (4/5=3 "agree"), gen (severe24)
recode Q25_Feel (1/2=1 "disagree") (3=2 "not sure") (4/5=3 "agree"), gen (severe25)
recode Q26_Care (1/2=1 "disagree") (3=2 "not sure") (4/5=3 "agree"), gen (severe26)
recode Q27_Hear (1/2=1 "disagree") (3=2 "not sure") (4/5=3 "agree"), gen (severe27)
recode Q28_Fina (1/2=1 "disagree") (3=2 "not sure") (4/5=3 "agree"), gen (severe28)
recode Q29_Covi (1/2=1 "disagree") (3=2 "not sure") (4/5=3 "agree"), gen (severe29)
recode Q30_Covi (1/2=1 "disagree") (3=2 "not sure") (4/5=3 "agree"), gen (severe30)

*** PERCEIVED BENEFITS

recode Q31_LotT (1/2=1 "disagree") (3=2 "not sure") (4/5=3 "agree"), gen (benefit31)
recode Q32_Covi (1/2=1 "disagree") (3=2 "not sure") (4/5=3 "agree"), gen (benefit32)
recode Q33_Covi (1/2=1 "disagree") (3=2 "not sure") (4/5=3 "agree"), gen (benefit33)
recode Q34_Norm (1/2=1 "disagree") (3=2 "not sure") (4/5=3 "agree"), gen (benefit34)

*** CUES TO ACTION

recode Q35_Acce (1/2=1 "disagree") (3=2 "not sure") (4/5=3 "agree"), gen (cue35)
recode Q36_Take (1/2=1 "disagree") (3=2 "not sure") (4/5=3 "agree"), gen (cue36)
recode Q37_Take (1/2=1 "disagree") (3=2 "not sure") (4/5=3 "agree"), gen (cue37)
recode Q38_Take (1/2=1 "disagree") (3=2 "not sure") (4/5=3 "agree"), gen (cue38)
recode Q39_Edu_ (1/2=1 "disagree") (3=2 "not sure") (4/5=3 "agree"), gen (cue39)


*PERCEIVED SUSCEPTIBILITY
tab will_accept su19, chi
tab will_accept su20, chi
tab will_accept su21, chi
tab will_accept su22, chi
tab will_accept su23, chi


*			OBJECTIVE 3
*			===========
* Chi-square test on the willingness of PWDs to accept covid-19
* vaccine and perceived susceptibility to covid-19
tab su19 will_accept, column row chi
tab su20 will_accept, column row chi
tab su21 will_accept, column row chi
tab su22 will_accept, column row chi
tab su23 will_accept, column row chi

/*
logit will_accept i. su19, or
logit will_accept i. su20, or
logit will_accept i. su21, or
logit will_accept i. su22, or
logit will_accept i. su23, or
*/


*Chi-square test on the willingness of PWDs to accept covid-19
* vaccine and perceived Severity to covid-19
tab severe24 will_accept, column row chi
tab severe25 will_accept, column row chi
tab severe26 will_accept, column row chi
tab severe27 will_accept, column row chi
tab severe28 will_accept, column row chi
tab severe29 will_accept, column row chi
tab severe30 will_accept, column row chi


*Chi-square test on the willingness of PWDs to accept covid-19
* vaccine and perceived benefits to covid-19
tab benefit31 will_accept, column row chi
tab benefit32 will_accept, column row chi
tab benefit33 will_accept, column row chi
tab benefit34 will_accept, column row chi
